# Supplementary material for: Risk factors for cerebral complications in patients with pulmonary arteriovenous malformations: A multicenter retrospective cohort study
Source: PLoS One. 2022 Dec 1;17(12):e0278610. doi: 10.1371/journal.pone.0278610 (PMC9714939; doi:10.1371/journal.pone.0278610)
Supplement: S1 File — (XLSX) [file pone.0278610.s001.xlsx]

## Sheet: Database
No	Detect_Age	Age≥65	Detect_reasons	Detect_Incident	Incidental detect reasons	Total_Cerebral_Cx	Dx_cerebral_KM_mon	Hypertension	Diabetes	Tx	Tx_classification	Tx at diagnosis	TTCE	Sex	FAD	FAD_over3mm	Type of PAVM
2	65	1	7	0	0	1	62.3	0	0	0	0	0	0	0	1.8	0	1
4	54	0	5	0	0	0	75.9	0	0	1	1	1	0	0	6	1	1
5	44	0	6	0	0	1	46.5	0	0	1	1	1	1	0	4.3	1	1
6	55	0	1	1	1	0	183.7	0	0	1	1	1	0	0	4.5	1	1
7	22	0	4	0	0	0	87.5	0	0	1	1	1	0	0	6	1	2
8	23	0	1	1	1	0	3.3	0	0	0	0	0	0	0	4	1	1
9	60	0	1	1	1	1	1.3	0	0	1	1	1	0	0	3.6	1	2
10	77	1	1	1	1	1	124.9	0	0	0	0	0	0	0	3.8	1	1
11	78	1	6	0	0	1	1.8	0	0	0	0	0	0	0	4.9	1	1
13	54	0	3	0	0	0	354.6	0	0	0	0	0	0	0	6.2	1	1
14	43	0	2	1	3	0	21.9	0	0	1	2	1	0	0	4.5	1	1
15	62	0	3	0	0	0	40.4	0	0	1	1	1	1	0	2.1	0	1
18	45	0	9	0	0	0	45.3	0	0	0	0	0	0	0	4.8	1	1
19	77	1	2	1	2	0	23.7	0	0	0	0	0	0	1	6.4	1	1
20	64	0	2	1	2	0	45.3	1	0	0	0	0	0	0	4.5	1	1
23	59	0	1	1	1	0	76.8	0	0	1	2	1	0	0	4.8	1	2
24	61	0	2	1	2	0	19.3	0	0	0	0	0	0	0	4.1	1	1
25	47	0	2	1	3	0	49.6	0	0	0	0	0	0	0	3.6	1	1
26	46	0	2	1	1	0	50.5	0	0	0	0	0	0	0	4.4	1	1
27	66	1	2	1	3	0	0.5	0	0	0	0	0	0	1	2.6	0	1
29	19	0	3	0	0	0	388.1	0	0	1	1	1	0	1	7.1	1	2
30	46	0	5	0	0	0	7.1	0	0	0	0	0	0	0	4.9	1	2
31	52	0	2	1	3	0	147.4	1	0	0	0	0	0	0	4	1	1
32	43	0	1	1	1	0	97.6	0	0	0	0	0	0	0	2.1	0	1
36	91	1	1	1	3	1	9.8	1	0	0	0	0	0	0	4.4	1	1
37	63	0	2	1	1	0	9.7	0	0	0	0	0	0	0	1.3	0	1
39	59	0	1	1	1	0	22.5	1	0	1	1	1	0	0	4.1	1	1
40	52	0	5	0	0	0	45.5	0	0	0	0	0	0	0	4.4	1	1
41	53	0	6	0	0	1	18.1	1	0	1	1	0	0	0	4.4	1	1
42	37	0	5	0	0	0	21	0	0	1	1	1	0	0	4	1	1
43	48	0	9	0	0	0	17.8	0	0	0	0	0	0	0	1.7	0	1
44	59	0	7	0	0	0	13.4	1	0	0	0	0	0	0	3.3	1	1
45	80	1	8	0	0	1	2.1	1	1	1	1	1	0	0	6.6	1	1
46	62	0	1	1	1	0	69.4	1	0	0	0	0	0	0	3.7	1	1
47	36	0	2	1	3	0	5.3	0	0	0	0	0	0	0	3.9	1	1
48	80	1	8	0	0	1	4.4	1	0	1	1	0	1	0	4.7	1	1
49	43	0	2	1	2	0	2.8	0	0	0	0	0	0	0	4.5	1	1
50	10	0	4	0	0	0	0.1	0	0	0	0	0	1	1	#NULL!	#NULL!	1
53	54	0	1	1	1	0	20.4	0	0	1	1	1	0	0	3.4	1	1
54	55	0	2	1	1	0	21.8	0	0	1	1	1	0	0	2.8	0	1
55	32	0	1	1	1	0	4.5	0	0	1	1	1	0	0	3.3	1	1
57	53	0	7	0	0	0	67.8	0	0	0	0	0	0	1	5.6	1	2
58	47	0	2	1	2	0	4.1	0	0	1	2	1	0	0	1.5	0	2
59	40	0	5	0	0	0	27.1	0	0	1	1	1	0	0	3.5	1	1
61	61	0	1	1	1	1	28.3	0	0	0	0	0	0	0	5.4	1	2
62	56	0	6	0	0	1	0.2	0	1	0	0	0	0	0	4.2	1	2
63	62	0	5	0	0	1	52.3	0	0	1	1	1	0	0	5.8	1	1
65	63	0	1	1	1	0	8.6	1	1	1	1	1	0	0	2.8	0	1
66	47	0	4	0	0	0	13	0	0	0	0	0	0	0	4.6	1	2
69	50	0	2	1	2	0	2.7	0	0	0	0	0	0	0	3.6	1	2
70	53	0	2	1	1	0	2.4	0	0	1	1	1	0	1	12.1	1	2
71	49	0	1	1	1	0	0.3	0	0	0	0	0	0	0	3	1	1
73	40	0	5	0	0	0	0.4	0	0	0	0	0	0	0	2.2	0	1
74	53	0	7	0	0	1	2.5	1	0	1	1	1	0	0	4.1	1	1
78	71	1	1	1	1	0	2.8	0	0	1	1	1	0	0	6.7	1	2

## Sheet: Sheet1
	Number	Detected Age	Sex	Incidental detection	HTN	DM	FAD	Maximal core size	Types of AVM	Location	HHT	Cerebral complications before diagnosis PAVM	Cerebral complications with diagnosis PAVM	Cerebral complications after diagnosis PAVM	mRS	Initial Treatment	Further treatment		1	1	pul sequestration
1	2	65	F	0	0	0	1.8	7.8	1	RLL	0			Stroke	5	0	0		2	3	PAVM 아님		진단명?
2	5	44	F	0	0	0	4.3	17.3	1	RLL	0		Stroke		4	1	0		3	12	PAVM 아님
3	9	60	F	1	0	0	3.6	11.8	2	LUL, LLL	0	Stroke			1	1	0		4	17	PAVM 아님
4	10	77	F	1	0	0	3.8	19.1	1	LUL	0			Stroke	1	0	0		5	28	pul sequestration
5	11	78	F	0	0	0	4.9	23.3	1	RML	0		Stroke		2	0	0		6	33	PAVM 아님
6	36	91	F	1	1	0	4.4	7.5	1	RLL	0	Stroke			1	0	0		7	34	PAVM 아님
7	41	53	F	0	1	0	4.4	13.2	1	LLL	0		Stroke	Stroke	3	0	1		8	35	PAVM 아님
8	45	80	F	0	1	1	6.6	22.4	1	RML	0	Stroke			4	1	0		9	51	Venous anomaly
9	48	80	F	0	1	0	4.7	8.6	1	LLL	0		Cerebral abscess	Stroke	1	0	1		10	52	PAVM 아님
10	61	61	F	1	0	0	5.4	11.8	2	BLL	0	Stroke			1	0	0		11	64	PAVM 아님
11	62	56	F	0	0	1	4.2	7.6	2	LUL, LLL	0	Stroke			0	0	0		12	67	pul sequestration
12	63	62	F	0	0	0	5.8	8.7	1	RUL	0		Stroke		1	1	0		13	68	PAVM 아님
13	74	53	F	0	1	0	4.1	11.2	1	LUL	0	Stroke			1	1	0		14	72	PAVM 아님
																			15	76	PAVM 아님

## Sheet: Sheet2
	Number	Detected Age	Sex	Incidental detection	HTN	DM	FAD	Maximal core size	Types of AVM	Location	Cerebral complications before diagnosis PAVM	Cerebral complications with diagnosis PAVM	Cerebral complications after diagnosis PAVM	mRS	Initial Treatment	Further treatment
1	2	65	F	No	No	No	1.8	7.8	1	RLL			Stroke	5	0	0
2	5	44	F	No	No	No	4.3	17.3	1	RLL		Stroke		4	1	0
3	9	60	F	Yes	No	No	3.6	11.8	2	LUL, LLL	Stroke			1	1	0
4	10	77	F	Yes	No	No	3.8	19.1	1	LUL			Stroke	1	0	0
5	11	78	F	No	No	No	4.9	23.3	1	RML		Stroke		2	0	0
6	36	91	F	Yes	Yes	No	4.4	7.5	1	RLL	Stroke			1	0	0
7	41	53	F	No	Yes	No	4.4	13.2	1	LLL		Stroke	Stroke	3	0	1
8	45	80	F	No	Yes	Yes	6.6	22.4	1	RML	Stroke			4	1	0
9	48	80	F	No	Yes	No	4.7	8.6	1	LLL		Cerebral abscess	Stroke	1	0	1
10	61	61	F	Yes	No	No	5.4	11.8	2	BLL	Stroke			1	0	0
11	62	56	F	No	No	Yes	4.2	7.6	2	LUL, LLL	Stroke			0	0	0
12	63	62	F	No	No	No	5.8	8.7	1	RUL		Stroke		1	1	0
13	74	53	F	No	Yes	No	4.1	11.2	1	LUL	Stroke			1	1	0
